# Supplementary material for: Utilizing ADMET Analysis and Molecular Docking to Elucidate the Neuroprotective Mechanisms of a Cannabis-Containing Herbal Remedy (Suk-Saiyasna) in Inhibiting Acetylcholinesterase
Source: Int J Mol Sci. 2025 Mar 29;26(7):3189. doi: 10.3390/ijms26073189 (PMC11989231; doi:10.3390/ijms26073189)
Supplement: Supplementary file 1 [file ijms-26-03189-s001.zip]

Archive with 1 entries (1 files):
- ijms-3545272-supplementary.pdf
